# Supplementary material for: Endemic plants of Java Island, Indonesia: a dataset
Source: Biodivers Data J. 2022 Jul 7;10:e84303. doi: 10.3897/BDJ.10.e84303 (PMC9848522; doi:10.3897/BDJ.10.e84303)
Supplement: Supplementary material 1 — Endemic plants of Java Island, Indonesia: a dataset [file bdj-10-e84303-s001.tsv]

scientificName	family	synonym	vernacularName	habit	exSitu	threatStatus	appendixCITES	protected
Blepharis exigua (Zoll. & Moritzi) Valeton ex Backer	Acanthaceae	Blepharis ablephara Nees, Trichacanthus exiguus Zoll. & Moritzi		Herb	No	NE	No	No
Dicliptera interrupta Blume	Acanthaceae	Diapedium interruptum (Blume) Kuntze, Dicliptera zollingeri S.Moore, Justicia interrupta Blanco ex Nees, Rungia interrupta Nees		Herb	No	NE	No	No
Gymnostachyum glomeratum (Blume) Bremek.	Acanthaceae	Justicia glomerata Blume		Herb	No	NE	No	No
Gymnostachyum javanicum Nees	Acanthaceae			Herb	No	NE	No	No
Hemigraphis trichotoma (Nees) Boerl.	Acanthaceae	Ruellia trichotoma Nees		Herb	No	NE	No	No
Hypoestes teysmanniana Miq.	Acanthaceae			Herb	No	NE	No	No
Justicia salicifolia Blume	Acanthaceae			Herb	No	NE	No	No
Lepidagathis billardiereana Nees	Acanthaceae			Herb	No	NE	No	No
Phlogacanthus fuscus Lindau	Acanthaceae			Shrub	No	NE	No	No
Rhaphidospora javanica Bremek.	Acanthaceae	Justicia bremekampii V.A.W.Graham		Herb	No	NE	No	No
Rhaphidospora medullosa Bremek.	Acanthaceae			Herb	No	NE	No	No
Rhaphidospora membranifolia Miq.	Acanthaceae	Ecbolium membranifolium (Miq.) Kuntze, Justicia membranifolia (Miq.) Boerl., Ptyssiglottis zollingeri S.Moore, Strophacanthus membranifolius (Miq.) Bremek.		Herb	No	NE	No	No
Rostellularia ardjunensis Bremek.	Acanthaceae			Herb	No	NE	No	No
Rostellularia backeri Bremek.	Acanthaceae			Herb	No	NE	No	No
Rostellularia hijangensis Bremek.	Acanthaceae			Herb	No	NE	No	No
Ruellia blumei Steud.	Acanthaceae	Ruellia tetragona Blume		Herb	Yes	NE	No	No
Ruellia obliqua Pers.	Acanthaceae	Ruellia scabra Juss. ex Pers.		Herb	No	NE	No	No
Ruellia treubiana Lindau	Acanthaceae	Dipteracanthus ventricosus Nees		Herb	No	NE	No	No
Rungia chamaedryoides Bremek.	Acanthaceae			Herb	No	NE	No	No
Rungia rungioides (Kuntze) Backer	Acanthaceae			Herb	No	NE	No	No
Rungia salaccensis Valeton	Acanthaceae			Herb	No	NE	No	No
Rungia saranganensis Bremek.	Acanthaceae			Herb	No	NE	No	No
Rungia silvatica Hochr.	Acanthaceae			Herb	No	NE	No	No
Rungia smeruensis Bremek.	Acanthaceae			Herb	No	NE	No	No
Staurogyne priariganensis Bremek.	Acanthaceae			Herb	No	NE	No	No
Staurogyne sundana Bremek.	Acanthaceae			Herb	No	NE	No	No
Strobilanthes afriastiniae J.R.Benn.	Acanthaceae			Shrub	No	NE	No	No
Strobilanthes alata Blume	Acanthaceae	Microstrobilus alatus (Blume) Bremek., Strobilanthes diclipteroides Miq.		Vines	No	NE	No	No
Strobilanthes autapomorpha J.R.Benn.	Acanthaceae	Lamiacanthus viscosus Kuntze		Shrub	No	NE	No	No
Strobilanthes axilliflora C.B.Clarke ex S.Moore	Acanthaceae			Shrub	No	NE	No	No
Strobilanthes bibracteata Blume	Acanthaceae	Goldfussia bibracteata (Blume) Nees, Tetraglochidium bibracteatum (Blume) Bremek.		Shrub	No	NE	No	No
Strobilanthes bogoriensis Lindau	Acanthaceae			Shrub	No	NE	No	No
Strobilanthes coertii Terao ex J.R.Benn.	Acanthaceae	Gymapsis polystachya Bremek.		Shrub	No	NE	No	No
Strobilanthes involucrata Blume	Acanthaceae	Pachystrobilus involucratus (Blume) Bremek., Strobilanthes erosa Nees		Shrub	No	NE	No	No
Strobilanthes koordersii C.B.Clarke ex Koord.	Acanthaceae			Shrub	No	NE	No	No
Strobilanthes steenisiana J.R.Benn.	Acanthaceae			Shrub	No	NE	No	No
Strobilanthes stenura (Bremek.) J.R.Benn.	Acanthaceae	Microstrobilus stenurus Bremek.		Shrub	No	NE	No	No
Strobilanthes warburgii Terao ex J.R.Benn.	Acanthaceae	Pachystrobilus hirsutus Bremek.		Shrub	No	NE	No	No
Strobilanthes winckelii (Bremek.) J.R.Benn.	Acanthaceae	Ctenopaepale winckelii Bremek.		Shrub	No	NE	No	No
Thunbergia trichocarpa Bremek.	Acanthaceae			Vines	No	NE	No	No
Saurauia aesculifolia de Vriese	Actinidiaceae			Tree	No	NE	No	No
Saurauia bogoriensis Hoogland	Actinidiaceae			Tree	No	CR	No	No
Saurauia bracteolata DC.	Actinidiaceae	Saurauia cuneata Blume	Ki Leho	Tree	No	NE	No	No
Saurauia crenulata DC.	Actinidiaceae	Vanalphimia djinote Lesch. ex DC.	Ki Keuyeup	Tree	No	NE	No	No
Saurauia grandifolia Zoll. & Moritzi	Actinidiaceae			Tree	No	NE	No	No
Saurauia hasskarliana Miq.	Actinidiaceae		Ki Leho	Tree	No	NE	No	No
Saurauia junghuhnii Choisy	Actinidiaceae			Tree	No	NE	No	No
Saurauia macrophylla Lem.	Actinidiaceae	Marumia macrophylla Reinw. ex Blume	Ki Leho Munding	Shrub	No	NE	No	No
Saurauia micrantha Blume	Actinidiaceae		Ki Leho Lumbut	Tree	No	NE	No	No
Saurauia mollis Hassk.	Actinidiaceae		Ki Leho Badak Bulu	Tree	No	NE	No	No
Saurauia rosea Jungh.	Actinidiaceae			Tree	No	NE	No	No
Artabotrys javanicus I.M.Turner	Annonaceae			Vines	No	NE	No	No
Mitrephora obtusa (Blume) Hook.f. & Thomson	Annonaceae	Kinginda humilis (Blume) Kuntze, Kinginda obtusa Kuntze, Mitrephora humilis (Blume) Zoll., Unona humilis Blume, Uvaria humilis (Blume) Blume, Uvaria obtusa Blume		Tree	No	NE	No	No
Monoon brevipedunculatum (Boerl.) B.Xue & R.M.K.Saunders	Annonaceae	Polyalthia brevipedunculata Boerl.		Tree	No	NE	No	No
Monoon longipes Miq.	Annonaceae	Polyalthia longipes (Miq.) Koord. & Valeton		Tree	No	NE	No	No
Orophea chlorantha P.J.A.Kessler	Annonaceae			Tree	No	NE	No	No
Polyalthia miniata Teijsm. & Binn.	Annonaceae			Shrub	No	NE	No	No
Popowia cuspidata Miq.	Annonaceae			Tree	No	NE	No	No
Trivalvaria carnosa (Teijsm. & Binn.) Scheff.	Annonaceae	Saccopetalum carnosum Teijsm. & Binn.		Tree	No	NE	No	No
Uvaria macrantha Hassk.	Annonaceae		Ki Laja	Tree	No	NE	No	No
Xylopia javanica Steud.	Annonaceae	Unona clavata Reinw. ex Blume		Tree	No	NE	No	No
Pimpinella pruatjan Molk.	Apiaceae	Anisometros alpina (Zoll. & Moritzi) Hassk., Carum panatjan (Mirb. ex Rosenthal) Baill., Heterachaena alpina Zoll. & Moritzi, Pimpinella alpina (Zoll. & Moritzi) Koord., Pimpinella leeuwenii H.Wolff, Pimpinella panatjan Mirb. ex Rosenthal	Purwaceng	Herb	No	NE	No	No
Asterostemma repandum Decne.	Apocynaceae			Vines	No	NE	No	No
Chonemorpha mollis Miq.	Apocynaceae	Chonemorpha mollissima Boerl.		Vines	No	NE	No	No
Cryptolepis javanica (Blume) Blume	Apocynaceae	Lepistoma javanicum (Blume) Steud., Leposma javanicum Blume		Vines	Yes	NE	No	No
Cynanchum tuberculatum (Blume) Boerl.	Apocynaceae	Cynoctonum tuberculatum (Blume) Miq., Holostemma tuberculatum Blume, Vincetoxicum tuberculatum (Blume) Kuntze		Vines	No	NE	No	No
Dischidia latifolia (Blume) Decne.	Apocynaceae	Leptostemma latifolium Blume		Vines	No	NE	No	No
Dischidia obovata Decne.	Apocynaceae			Vines	No	NE	No	No
Dischidia sagittata (Blume) Decne.	Apocynaceae	Leptostemma sagittatum	Ki Kondal	Vines	No	NE	No	No
Dischidia spironema Turcz.	Apocynaceae			Vines	No	NE	No	No
Dischidia tjidadapensis Bakh.f.	Apocynaceae			Vines	No	NE	No	No
Genianthus macrophyllus (Blume) Boerl.	Apocynaceae	Secamone macrophylla Blume, Toxocarpus macrophyllus (Blume) Decne.		Vines	No	NE	No	No
Heterostemma javanicum Hassk.	Apocynaceae			Vines	No	NE	No	No
Heynella lactea Backer	Apocynaceae			Shrub	No	NE	No	No
Hoya amicabilis S.Rahayu & Rodda	Apocynaceae			Epiphyte	No	NE	No	No
Hoya cinnamomifolia Hook.	Apocynaceae	Hoya coccinea Lem.		Epiphyte	No	NE	No	No
Hoya laurifoliopsis Hochr.	Apocynaceae		Ki Kandel	Epiphyte	No	NE	No	No
Hoya leembruggeniana Koord.	Apocynaceae			Epiphyte	No	NE	No	No
Hoya lindaueana Koord.	Apocynaceae			Epiphyte	No	NE	No	No
Hoya magniflora P.T.Li	Apocynaceae	Hoya grandiflora Blume ex Decne.		Epiphyte	No	NE	No	No
Hoya ottolanderi Koord.	Apocynaceae			Epiphyte	No	NE	No	No
Hoya subquaterna Miq.	Apocynaceae			Epiphyte	No	NE	No	No
Hoya tenggerensis Bakh.f.	Apocynaceae			Epiphyte	No	NE	No	No
Hoya tjadasmalangensis Bakh.f.	Apocynaceae			Epiphyte	No	NE	No	No
Hoya tjampeaensis Hochr.	Apocynaceae			Epiphyte	No	NE	No	No
Marsdenia littoralis (Blume) P.I.Forst.	Apocynaceae	Gymnema littorale Blume		Vines	No	NE	No	No
Marsdenia stenocentra Bakh.f.	Apocynaceae	Marsdenia villosa (Blume) Blume ex Miq., Pergularia villosa Blume, Tylophora blumei Decne.		Vines	No	NE	No	No
Marsdenia vajanicum P.I.Forst.	Apocynaceae	Gymnema javanicum Koord.		Vines	No	NE	No	No
Rauvolfia oligantha Hendrian	Apocynaceae			Shrub	Yes	NE	No	No
Secamone insularis Miq.	Apocynaceae	Toxocarpus insularis (Miq.) Bakh.f.		Vines	No	NE	No	No
Secamone rhopalophora (Backer) Klack.	Apocynaceae	Toxocarpus rhopalophorus Backer		Vines	No	NE	No	No
Vincetoxicum dorgelonis (Bakh.f.) Meve & Liede	Apocynaceae	Tylophora dorgelonis Bakh.f.		Vines	No	NE	No	No
Vincetoxicum leschenaultii Kuntze	Apocynaceae	Tylophora congesta Decne.		Vines	No	NE	No	No
Vincetoxicum miquelianum Kuntze	Apocynaceae	Hybanthera villosa Miq., Tylophora miquelii Boerl.		Vines	No	NE	No	No
Vincetoxicum rupestre (Blume) Kuntze	Apocynaceae	Tylophora rupestris Blume	Pulu Pinang	Vines	No	NE	No	No
Vincetoxicum villosum (Blume) Kuntze	Apocynaceae	Marsdenia villosa (Blume) Hassk., Tylophora chlorantha Miq., Tylophora villosa Blume, Vincetoxicum chloranthum (Miq.) Kuntze	Areuy Ki Lampahan	Vines	No	NE	No	No
Willughbeia javanica Blume	Apocynaceae	Ancylocladus javanicus (Blume) Kuntze, Urnularia javanica (Blume) Stapf, Willughbeiopsis javanica (Blume) R	Areuy Ki Batarah	Vines	No	NE	No	No
Ilex alternifolia (Zoll. & Moritzi) Loes.	Aquifoliaceae	Ilex densiflora Zipp. ex Loes., Viburnum alternifolium Zoll. & Moritzi		Tree	No	NE	No	No
Ilex densifolia Miq.	Aquifoliaceae			Tree	No	NE	No	No
Alocasia flemingiana Yuzammi & A.Hay	Araceae		Lompong	Herb	No	NE	No	No
Amorphophallus annulifer Hett.	Araceae			Herb	No	NE	No	No
Amorphophallus decus-silvae Backer & Alderw.	Araceae		Acung	Geophyte	Yes	NE	No	Yes
Amorphophallus discophorus Backer & Alderw.	Araceae			Herb	Yes	NE	No	No
Amorphophallus sagittarius Steenis	Araceae			Herb	No	NE	No	No
Amorphophallus spectabilis (Miq.) Engl.	Araceae	Conophallus spectabilis Miq.		Herb	Yes	NE	No	No
Apoballis javanica (Engl.) S.Y.Wong & P.C.Boyce	Araceae	Schismatoglottis javanica Engl.		Herb	No	NE	No	No
Homalomena bellula Schott	Araceae		Cariang Beurit Beureum	Herb	No	NE	No	No
Homalomena zollingeri Schott	Araceae			Herb	No	NE	No	No
Schismatoglottis longipes Miq.	Araceae			Herb	No	NE	No	No
Schismatoglottis riparia Schott	Araceae			Herb	No	NE	No	No
Scindapsus javanicus Alderw.	Araceae			Vines	No	NE	No	No
Aralia indonesica Doweld	Araliaceae	Aralia laevis J.Wen, Pentapanax elegans Koord.		Shrub	No	NE	No	No
Aralia urticifolia Blume ex Miq.	Araliaceae	Aralia dasyphylla var. urticifolia (Blume ex Miq.) Bakh.f., Aralia javanica var. urticifolia (Blume ex Miq.) Bakh.f.		Shrub	No	NE	No	No
Heptapleurum fastigiatum (Miq.) Seem.	Araliaceae	Heptapleurum laeve Koord. & Valeton, Paratropia fastigiata Miq., Schefflera fastigiata (Miq.) R.Vig., Schefflera laeve (Koord. & Valeton) R.Vig.		Tree	No	EN	No	No
Heptapleurum junghuhnianum (Miq.) Seem.	Araliaceae	Paratropia calophylla Miq., Paratropia junghuhniana Miq., Schefflera junghuhniana (Miq.) Harms	Kayu Cakrah	Tree	No	NE	No	No
Heptapleurum rigidum (Blume) Hassk.	Araliaceae	Aralia rigida Blume, Paratropia lucida (Blume) Miq., Paratropia rigida (Blume) DC., Schefflera rigida (Blume) Harms, Sciodaphyllum lucidum Blume	Sango Buana	Vines	No	NE	No	No
Polyscias eupteronoides (Teijsm. & Binn.) Frodin	Araliaceae	Gastonia eupteronoides Teijsm. & Binn.		Tree	No	NE	No	No
Polyscias obtusifolia Frodin	Araliaceae	Nothopanax obtusus (Blume) Miq., Panax obtusus Blume, Polyscias obtusa (Blume) Harms	Kadongdong	Tree	No	NE	No	No
Schefflera reiniana Frodin	Araliaceae			Vines	No	NE	No	No
Calamus burckianus Becc.	Arecaceae		Hoe Balukbuk	Vines	No	NE	No	No
Calamus glaucescens (Blume) D.Dietr.	Arecaceae	Ceratolobus glaucescens Blume	Rotan Beula	Vines	No	NE	No	No
Calamus melanoloma Mart.	Arecaceae	Calamus anceps Blume, Calamus calolepis Miq., Palmijuncus calolepis (Miq.) Kuntze, Palmijuncus melanoloma (Mart.) Kuntze, Rotang melanoloma (Mart.) Baill.		Vines	No	NE	No	No
Calamus occidentalis Witono & J.Dransf.	Arecaceae		Rotan Tunggal	Vines	No	NE	No	No
Lanonia gracilis (Blume) A.J.Hend. & C.D.Bacon	Arecaceae	Licuala flabellum Mart., Licuala gracilis Blume		Herb	Yes	NE	No	No
Licuala spectabilis Miq.	Arecaceae			Herb	No	NE	No	No
Pinanga javana Blume	Arecaceae		Pinang Jawa	Tree	Yes	EN	No	No
Plectocomia longistigma Madulid	Arecaceae			Vines	No	NE	No	No
Dracaena lancea Thunb. & Dalm.	Asparagaceae			Tree	No	NE	No	No
Asplenium fenzlii Ettingsh.	Aspleniaceae			Fern	No	NE	No	No
Asplenium heteromorphum Alderw.	Aspleniaceae			Fern	No	NE	No	No
Asplenium warburgianum Christ	Aspleniaceae			Fern	No	NE	No	No
Diplazium cardiomorphum Alderw.	Aspleniaceae			Fern	No	NE	No	No
Diplazium prionophyllum Kunze	Aspleniaceae	Microstegia prionophylla C.Presl		Fern	No	NE	No	No
Diplazium subscabrum (Copel.) C.Chr.	Aspleniaceae	Athyrium subscabrum Copel.		Fern	No	NE	No	No
Thelypteris longipes (Blume) C.F.Reed	Aspleniaceae	Cyclosorus longipes (Blume) Ching, Pneumatopteris longipes (Blume) Holttum, Aspidium longipes Blume, Dryopteris longipes (Blume) Kuntze, Nephrodium longipes (Blume) T.Moore		Fern	No	NE	No	No
Thelypteris tenggerensis (Holttum) Christenh.	Aspleniaceae	Pseudocyclosorus tenggerensis Holttum		Fern	No	NE	No	No
Anaphalis maxima (Kuntze) Steenis	Asteraceae	Gnaphalium maximum Kuntze		Herb	No	NE	No	No
Glossocardia leschenaultii (Cass.) Veldkamp	Asteraceae	Chrysanthellum leschenaultii (Cass.) Backer, Chrysanthellum leschenaultii (Cass.) Backer ex J.Kost., Neuractis leschenaultii Cass.	Kemanden Sewo	Herb	No	NE	No	No
Glossocardia smithii (Backer) Veldkamp	Asteraceae	Chrysanthellum smithii Backer, Neuractis smithii (Backer) B.L.Turner		Annual	No	NE	No	No
Gynura carnosula Zoll. & Moritzi	Asteraceae	Crassocephalum densifolium Kuntze, Gynura densifolia Miq.		Herb	No	NE	No	No
Gynura daviesiae Vanij. & Kadereit	Asteraceae			Herb	No	NE	No	No
Phyllocephalum frutescens Blume	Asteraceae	Baccharoides frutescens (Blume) Kuntze, Centratherum frutescens (Blume) Benth. ex C.B.Clarke, Decaneurum frutescens (Blume) DC., Gymnanthemum frutescens (Blume) Walp., Sonchus fruticosus Noronha		Herb	No	NE	No	No
Senecio coronopifolius Burm.f.	Asteraceae			Herb	No	NE	No	No
Sonchus malayanus Miq.	Asteraceae	Sonchus oreophilus Miq.		Herb	No	NE	No	No
Vernonia moritziana Sch.Bip.	Asteraceae	Cacalia moritziana (Sch.Bip.) Kuntze		Herb	No	NE	No	No
Impatiens microceras Backer	Balsaminaceae			Herb	No	NE	No	No
Impatiens zollingeri Kuntze	Balsaminaceae	Impatiens radicans Zoll. & Moritzi		Herb	No	NE	No	No
Begonia groenewegensis K.Koch & Fintelm.	Begoniaceae			Herb	No	NE	No	No
Begonia lobbii (Hassk.) A.DC.	Begoniaceae	Mitscherlichia lobbii Hassk.		Herb	No	NE	No	No
Begonia oligophylla Blume ex Miq.	Begoniaceae			Herb	No	NE	No	No
Begonia strigulosa (Hassk.) A.DC.	Begoniaceae	Gurltia strigulosa Hassk.		Herb	No	NE	No	No
Begonia zollingeriana (Klotzsch) A.DC.	Begoniaceae	Platycentrum zollingerianum Klotzsch		Herb	No	NE	No	No
Cordia copulata Poir.	Boraginaceae			Tree	No	NE	No	No
Cynoglossum castaneum Riedl	Boraginaceae			Herb	No	NE	No	No
Heliotropium madurense Riedl	Boraginaceae			Herb	No	NE	No	No
Cardamine zollingeri Turcz.	Brassicaceae	Nasturtium obliquum Zoll. & Moritzi		Herb	No	NE	No	No
Rorippa backeri (O.E.Schulz) Jonsell	Brassicaceae	Nasturtium backeri O.E.Schulz		Herb	No	NE	No	No
Burmannia steenisii Jonker	Burmanniaceae			Herb	No	NE	No	No
Gymnosiphon neglectus Jonker	Burmanniaceae			Herb	No	NE	No	No
Canarium kipella (Blume) Miq.	Burseraceae	Canarium kitengo (Blume) Miq., Canarium pimela Blume, Pimela kipella Blume, Pimela kitengo Blume	Ki Pelah	Tree	Yes	EN	No	No
Calophyllum grandiflorum J.J.Sm.	Calophyllaceae			Tree	No	NE	No	No
Cassine koordersii Kosterm.	Celastraceae			Tree	Yes	CR	No	No
Salacia cerasiformis Teijsm. & Binn.	Celastraceae			Tree	No	NE	No	No
Garcinia boerlagii Pierre	Clusiaceae			Tree	No	NE	No	No
Garcinia horsfieldiana Pierre	Clusiaceae			Tree	No	NE	No	No
Garcinia longifolia Blume	Clusiaceae		Jawora	Tree	No	NE	No	No
Garcinia salakensis Pierre	Clusiaceae			Tree	No	NE	No	No
Aneilema alatum Koord.	Commelinaceae			Herb	No	NE	No	No
Erycibe macrophylla Hallier f.	Convolvulaceae			Vines	Yes	NE	No	No
Alangium villosum (Blume) Wangerin	Cornaceae	Karangolum zollingeri (Baill.) Kuntze, Marlea villosa (Blume) Kurz, Styrax villosus Blume	Kilalayu, Kitamiang	Tree	No	NE	No	No
Hypolytrum humile (Hassk. ex Steud.) Boeckeler	Cyperaceae	Lepironia humilis (Hassk. ex Steud.) Miq., Mapania humilis (Hassk. ex Steud.) Fern.Vill.		Graminoid	No	NE	No	No
Dennstaedtia canaliculata Alderw.	Dennstaedtiaceae			Fern	No	NE	No	No
Dioscorea madiunensis Prain & Burkill	Dioscoreaceae	Dioscorea gedensis Prain & Burkill		Geophyte	No	NE	No	No
Dioscorea platycarpa Prain & Burkill	Dioscoreaceae			Geophyte	No	NE	No	No
Dioscorea vilis Kunth	Dioscoreaceae			Geophyte	No	NE	No	No
Dipterocarpus littoralis Blume	Dipterocarpaceae		Pelalar	Tree	Yes	CR	No	No
Vatica bantamensis (Hassk.) Benth. & Hook.f. ex Miq.	Dipterocarpaceae	Anisoptera bantamensis Hassk., Sunaptea bantamensis Kurz	Kokoleceran	Tree	Yes	CR	No	No
Elaeocarpus adenopus Miq.	Elaeocarpaceae			Tree	No	NE	No	No
Elaeocarpus sublucidus Knuth	Elaeocarpaceae			Tree	No	NE	No	No
Diplycosia pilosa Blume	Ericaceae	Gaultheria pilosa (Blume) Zoll. & Moritzi		Tree	Yes	VU	No	No
Gaultheria solitaria Sleumer	Ericaceae			Shrub	No	NE	No	No
Rhododendron × wilhelminae Hochr.	Ericaceae			Shrub	No	CR	No	No
Rhododendron album Blume	Ericaceae	Azalea alba (Blume) Blume ex DC., Stemotis album (Blume) Raf., Vireya alba (Blume) Blume		Shrub	Yes	VU	No	No
Rhododendron loerzingii J.J.Sm.	Ericaceae			Shrub	No	VU	No	No
Styphelia javanica (Zoll. & Moritzi) J.J.Sm.	Ericaceae	Leucopogon javanicus de Vriese, Pentachondra javanica Zoll. & Moritzi, Styphelia pungens (Jungh.) Koord.		Shrub	No	NE	No	No
Croton ellipticus Geiseler	Euphorbiaceae	Angelandra elliptica, Oxydectes elliptica.		Tree	No	NE	No	No
Croton hasskarlianus Müll.Arg.	Euphorbiaceae	Oxydectes hasskarliana (Müll.Arg.) Kuntze		Tree	No	NE	No	No
Croton jatrophifolius Müll.Arg.	Euphorbiaceae	Oxydectes jatrophifolia (Müll.Arg.) Kuntze		Tree	No	NE	No	No
Croton maculatus Vahl	Euphorbiaceae			Tree	No	NE	No	No
Croton orbicularis Thunb.	Euphorbiaceae			Tree	No	NE	No	No
Croton peltatus Thunb.	Euphorbiaceae			Tree	No	NE	No	No
Croton spiciflorus Thunb.	Euphorbiaceae			Tree	No	NE	No	No
Macaranga modesta Pax & K.Hoffm.	Euphorbiaceae			Tree	No	NE	No	No
Shirakiopsis virgata (Zoll. & Moritzi ex Miq.) Esser	Euphorbiaceae	Excoecaria virgata Zoll. & Moritzi ex Miq., Shirakia virgata (Zoll. & Moritzi ex Miq.) Kruijt	Ki Sereh	Tree	No	NE	No	No
Trigonostemon serratus Blume	Euphorbiaceae			Tree	No	NE	No	No
Albizia rubiginosa Miq.	Fabaceae		Areuy Garut	Vines	No	NE	No	No
Christia zollingeri (Schindl.) Bakh.f.	Fabaceae	Lourea zollingeri Schindl.		Shrub	No	NE	No	No
Crotalaria aiantha Adema	Fabaceae			Herb	No	NE	No	No
Crotalaria valetonii Backer	Fabaceae			Herb	No	NE	No	No
Crudia orientalis Hassk.	Fabaceae	Touchiroa orientalis (Hassk.) Kuntze	Areuy Ki Cienteh	Shrub	No	NE	No	No
Flemingia horsfieldii Blume ex Miq.	Fabaceae			Shrub	No	NE	No	No
Sindora javanica (Koord. & Valeton) Backer ex K.Heyne	Fabaceae		Sindur	Tree	No	VU	No	No
Zornia zollingeri Mohlenbr.	Fabaceae			Herb	No	NE	No	No
Lithocarpus clathratus (Seemen) Rehder	Fagaceae	Quercus clathrata Seemen, Synaedrys clathrata (Seemen) Koidz.		Tree	Yes	NE	No	No
Lithocarpus kostermansii Soepadmo	Fagaceae	Quercus blumeana Koord. & Valeton	Pasang Batu	Tree	Yes	EN	No	No
Swertia coerulescens (Zoll. & Moritzi) Gilg	Gentianaceae	Ophelia coerulescens Zoll. & Moritzi, Swertia javanica subsp. cocrulescens (Zoll. & Moritzi) R.Geesink		Herb	No	NE	No	No
Geranium ardjunense Zoll. & Moritzi	Geraniaceae			Herb	No	NE	No	No
Aeschynanthus amoenus C.B.Clarke	Gesneriaceae	Trichosporum amoenum Kuntze		Epiphyte	No	NE	No	No
Aeschynanthus geminatus Zoll. & Moritzi	Gesneriaceae	Trichosporum geminatum Kuntze		Epiphyte	No	NE	No	No
Aeschynanthus rubiginosus Teijsm. & Binn.	Gesneriaceae	Trichosporum rubiginosum Kuntze		Epiphyte	No	NE	No	No
Aeschynanthus teysmannianus Miq.	Gesneriaceae	Trichosporum teysmannianum Kuntze		Epiphyte	No	NE	No	No
Cyrtandra bataviensis C.B.Clarke	Gesneriaceae			Shrub	No	NE	No	No
Cyrtandra dubiosa Kuntze	Gesneriaceae			Shrub	No	NE	No	No
Cyrtandra elbertii Bakh.f.	Gesneriaceae			Shrub	No	VU	No	No
Cyrtandra flavescens Blume	Gesneriaceae			Shrub	No	NE	No	No
Cyrtandra reinwardtii (C.B.Clarke) Bakh.f.	Gesneriaceae			Shrub	No	NE	No	No
Cyrtandra rubra de Vriese	Gesneriaceae			Shrub	No	NE	No	No
Cyrtandra zollingeri C.B.Clarke	Gesneriaceae			Shrub	No	NE	No	No
Liebigia praeterita (Hilliard) Mich.Möller & A.Weber	Gesneriaceae	Chirita praeterita Hilliard		Herb	No	NE	No	No
Hanguana kassintu Blume	Hanguanaceae	Susum kassintu (Blume) Kurz		Herb	No	NE	No	No
Blyxa javanica Hassk.	Hydrocharitaceae			Hydrophyte	No	DD	No	No
Hymenophyllum pantotactum Alderw.	Hymenophyllaceae			Fern	No	NE	No	No
Trichomanes bilobatum Alderw.	Hymenophyllaceae	Crepidomanes bilobatum (Alderw.) Copel., Trichomanes minimum Alderw.		Fern	No	NE	No	No
Trichomanes gracile Bosch	Hymenophyllaceae			Fern	No	NE	No	No
Trichomanes paniculatum Alderw.	Hymenophyllaceae			Fern	No	NE	No	No
Trichomanes rothertii Alderw.	Hymenophyllaceae	Crepidomanes rothertii (Alderw.) Copel.		Fern	No	NE	No	No
Phytocrene integerrima (Blume) Kosterm.	Icacinaceae	Urtica integerrima Blume		Vines	No	NE	No	No
Scutellaria slametensis Sudarmono & B.J.Conn	Lamiaceae			Herb	No	NE	No	No
Actinodaphne areolata Blume	Lauraceae	Iozoste areolata Kuntze	Ki Batu, Huru Hiris, Huru Payung, Huru Mentek	Tree	No	NE	No	No
Actinodaphne javanica Miq.	Lauraceae		Huru Batu	Tree	No	NE	No	No
Actinodaphne quercina Blume	Lauraceae		Huru Payung	Tree	No	NE	No	No
Beilschmiedia javanica Miq.	Lauraceae		Huru Batu	Tree	No	CR	No	No
Beilschmiedia lancifolia Miq.	Lauraceae			Tree	No	CR	No	No
Cinnamomum chantinii Lukman.	Lauraceae			Tree	No	DD	No	No
Cinnamomum decourtilzii Lukman.	Lauraceae			Tree	No	DD	No	No
Cinnamomum rumphii Lukman.	Lauraceae			Tree	No	DD	No	No
Cinnamomum spurium Blume ex Lukman.	Lauraceae			Tree	No	DD	No	No
Cryptocarya rubra Blume	Lauraceae			Tree	No	CR	No	No
Dehaasia acuminata Koord. & Valeton	Lauraceae			Tree	No	CR	No	No
Dehaasia pugerensis Koord. & Valeton	Lauraceae			Tree	Yes	CR	No	No
Endiandra javanica Kamik.	Lauraceae	Endiandra micrantha Koord. & Valeton		Tree	No	NE	No	No
Lindera macrophylla (Blume) Boerl.	Lauraceae	Aperula macrophylla Blume, Benzoin macrophyllum (Blume) Kuntze, Benzoin megaphyllum Kuntze, Daphnidium macrophyllum Blume, Polyadenia macrophylla Miq.	Huru Madang, Huru Gading	Tree	No	NE	No	No
Lindera pentantha Koord. & Valeton	Lauraceae			Tree	No	NE	No	No
Lindera salicifolia (Blume) Boerl.	Lauraceae	Aperula salicifolia Blume, Benzoin salicifolium (Blume) Kuntze, Polyadenia salicifolia (Blume) Miq.		Tree	No	NE	No	No
Litsea chrysopleura (Blume) Boerl.	Lauraceae	Cylicodaphne chrysopleura Blume ex Meisn., Malapoenna chrysopleura Kuntze, Tetranthera chrysopleura Blume	Huru Batu	Tree	No	NE	No	No
Litsea cuspidata (Blume) Boerl.	Lauraceae	Cylicodaphne cuspidata Blume ex Meisn., Malapoenna cuspidata Kuntze, Tetranthera cuspidata Blume		Tree	No	NE	No	No
Litsea hirta (Blume) Boerl.	Lauraceae	Cylicodaphne hirta Blume, Malapoenna hirta (Blume) Kuntze	Huru Dapung	Tree	No	NE	No	No
Litsea intermedia (Blume) Boerl.	Lauraceae	Malapoenna intermedia Kuntze, Tetranthera intermedia Blume, Tetranthera zollingeriana Miq.	Ki Bedas	Tree	No	NE	No	No
Litsea miqueliana (Kuntze) ined.	Lauraceae	Cylicodaphne mollis (Miq.) Meisn.Lepidadenia mollis Miq., Litsea mollifolia Chun, Malapoenna miqueliana Kuntze, Malapoenna mollis (Blume) Kuntze, Tetranthera mollis Blume, Glabraria mollis (Blume) Miq.	Ki Ganjun, Ki Jangean	Tree	No	NE	No	No
Litsea rubra Blume	Lauraceae	Cylicodaphne rubra (Blume) Blume, Lepidadenia rubra (Blume) Miq., Malapoenna rubra (Blume) Kuntze, Tetranthera rubra (Blume) Nees	Mohmal Bureum	Tree	No	NE	No	No
Litsea velutina (Blume) Boerl.	Lauraceae	Cylicodaphne velutina Blume		Tree	No	NE	No	No
Phoebe chartacea (Blume) Miq.	Lauraceae	Alseodaphne chartacea (Meisn.) Boerl. , Euphoebe chartacea (Blume) Meisn. , Nothaphoebe chartacea Blume		Tree	No	NE	No	No
Phoebe cuspidata Blume	Lauraceae	Laurus gemmiflora Reinw. ex Blume		Tree	No	NE	No	No
Phoebe gamblei Kamik.	Lauraceae	Machilus macrophylla Blume	Huru Dapung	Tree	No	NE	No	No
Phoebe incerta Blume	Lauraceae		Huru Manuk	Tree	No	NE	No	No
Phoebe javanica Meisn.	Lauraceae	Phoebe opaca Zoll.		Tree	No	DD	No	No
Phoebe obtusa Blume ex Meisn.	Lauraceae			Tree	No	NE	No	No
Ormocarpum suberosum Teijsm. & Binn.	Leguminosae			Tree	No	NE	No	No
Artanema bantamense Backer	Linderniaceae			Herb	No	NE	No	No
Torenia javanica T.Yamaz.	Linderniaceae			Herb	No	NE	No	No
Mitrasacme bogoriensis Leenh.	Loganiaceae			Herb	No	NE	No	No
Mitrasacme saxatilis Backer ex Cammerl.	Loganiaceae			Herb	No	NE	No	No
Lepeostegeres gemmiflorus (Blume) Blume	Loranthaceae			Parasite	No	NE	No	No
Macrosolen pseudoperfoliatus (Zoll. & Moritzi) Miq.	Loranthaceae	Elytranthe pseudoperfoliata (Zoll.) Engl., Loranthus pseudoperfoliatus Zoll. & Moritzi		Parasite	No	NE	No	No
Scurrula didyma Barlow	Loranthaceae			Parasite	No	NE	No	No
Huperzia gunturensis (Alderw.) Holub	Lycopodiaceae	Lycopodium gunturense Alderw., Phlegmariurus gunturensis (Alderw.) A.R.Field & Bostock		Fern	No	NE	No	No
Huperzia thwaitesii (Herter ex Nessel) Holub	Lycopodiaceae			Fern	No	NE	No	No
Lycopodium spectabile Blume	Lycopodiaceae			Fern	No	NE	No	No
Ammannia herbacea W.J.de Wilde & Duyfjes	Lythraceae			Herb	No	NE	No	No
Lagerstroemia vanosii W.J.de Wilde & Duyfjes	Lythraceae			Tree	No	NE	No	No
Ayenia angulata (Hassk.) ined.	Malvaceae	Byttneria angulata Hassk., Chaetaea angulata (Hassk.) Adelb.		Vines	No	NE	No	No
Helicteres javensis Blume	Malvaceae	Helicteres sundaica G.Don, Oudemansia javensis (Blume) Hassk., Oudemansia obversa Miq.		Shrub	No	NE	No	No
Heritiera percoriacea Kosterm.	Malvaceae			Tree	Yes	EN	No	No
Pterospermum burmannianum Hochr.	Malvaceae			Shrub	No	NE	No	No
Sterculia backeri Tantra	Malvaceae			Tree	No	NE	No	No
Sterculia blumei G.Don	Malvaceae	Clompanus blumei (G.Don) Kuntze, Southwellia blumei (G.Don) Wight, Sterculia lanceolata Blume		Tree	No	NE	No	No
Sterculia grandifolia R.Br.	Malvaceae	Clompanus grandifolia (R.Br.) Kuntze		Tree	No	NE	No	No
Sterculia spangleri R.Br.	Malvaceae	Clompanus spangleri Kuntze	Hantap	Tree	No	NE	No	No
Sterculia stapfiana K.Schum.	Malvaceae			Tree	No	NE	No	No
Triumfetta bicornuta Turcz.	Malvaceae			Tree	No	NE	No	No
Creochiton pudibunda Blume	Melastomataceae	Creochiton emarginata Miq., Diplectria pudibunda Kuntze, Melastoma pudibundum Blume	Calunjung	Herb	No	NE	No	No
Melastoma koordersii Bakh.f.	Melastomataceae			Shrub	No	NE	No	No
Melastoma lanuginosum Blume	Melastomataceae		Harendong	Shrub	No	NE	No	No
Melastoma molkenboerii Miq.	Melastomataceae			Shrub	No	NE	No	No
Melastoma sylvaticum Blume	Melastomataceae		Senduduk bulu, Harendong	Shrub	No	NE	No	No
Melastoma zollingeri Naudin	Melastomataceae	Melastoma asperum Blume, Melastoma francavilleanum Cogn., Melastoma nitidum Zoll. & Moritzi		Tree	No	NE	No	No
Memecylon gibbosum Bakh.f.	Melastomataceae			Tree	No	NE	No	No
Memecylon monchyanum Backer & Beknopte	Melastomataceae			Tree	No	NE	No	No
Pycnarrhena montana Backer	Menispermaceae			Vines	No	NE	No	No
Artocarpus palembanicus Miq.	Moraceae			Tree	No	NE	No	No
Ficus miqueliana C.C.Berg	Moraceae			Tree	No	NE	No	No
Ficus trachycoma Miq.	Moraceae		Areuy Konyal	Vines	No	NE	No	No
Myristica teysmannii Miq.	Myristicaceae	Myristica hyposticta Miq., Palala hyposticta (Miq.) Kuntze, Palala teysmannii (Miq.) Kuntze		Tree	Yes	EN	No	No
Syzygium ampliflorum (Koord. & Valeton) Amshoff	Myrtaceae	Clavimyrtus firma Blume, Eugenia ampliflora Koord. & Valeton, Eugenia firma (Blume) Koord. & Valeton, Jambosa firma (Blume) Miq.	Ki Jungkar	Tree	Yes	CR	No	No
Syzygium blumei (Steud.) Merr. & L.M.Perry	Myrtaceae	Eugenia angustifolia Blume, Eugenia blumei Steud., Eugenia hypericifolia (DC.) Koord. & Valeton, Jambosa hypericifolia DC., Myrtus hypericifolia Blume	Kopo Lalay	Tree	No	NE	No	No
Syzygium discophorum (Koord. & Valeton) Amshoff	Myrtaceae	Eugenia discophora Koord. & Valeton		Tree	Yes	EN	No	No
Syzygium fraternum Miq.	Myrtaceae			Tree	No	DD	No	No
Syzygium glomeruliferum Amshoff	Myrtaceae	Eugenia glomerata Koord. & Valeton	Kukupaan, Salam	Tree	No	NE	No	No
Syzygium horsfieldii (Miq.) Widodo	Myrtaceae	Eugenia horsfieldii (Miq.) Koord. & Valeton, Jambosa horsfieldii Miq.		Tree	No	CR	No	No
Syzygium inopinatum Amshoff	Myrtaceae		Kopo Lalay	Shrub	No	EN	No	No
Syzygium pachyrrachis Amshoff	Myrtaceae			Tree	No	CR	No	No
Syzygium subcapitulatum Miq.	Myrtaceae			Tree	No	DD	No	No
Syzygium suringarianum (Koord. & Valeton) Amshoff	Myrtaceae	Eugenia suringariana Koord. & Valeton		Tree	Yes	NE	No	No
Syzygium winckelii Amshoff	Myrtaceae			Tree	No	NE	No	No
Boerhavia angustifolia L.	Nyctaginaceae			Herb	No	NE	No	No
Chionanthus densiflorus Zoll. & Moritzi	Oleaceae	Linociera densiflora (Zoll. & Moritzi) Zoll. & Moritzi, Mayepea densiflora (Zoll. & Moritzi) Kuntze		Tree	No	NE	No	No
Chionanthus oblongifolius Koord. & Valeton	Oleaceae	Linociera oblongifolia (Koord. & Valeton) Koord.	Kayu Lemah	Tree	No	NE	No	No
Chionanthus rostratus (Teijsm. & Binn.) Miq.	Oleaceae	Linociera rostrata Teijsm. & Binn.		Tree	Yes	NE	No	No
Chionanthus zollingerianus Koord. & Valeton	Oleaceae	Linociera zollingeriana (Koord. & Valeton) Koord.		Tree	No	NE	No	No
Jasminum hasseltianum Blume	Oleaceae			Vines	No	NE	No	No
Aeridostachya coffeicolor (Kraenzl.) Rauschert	Orchidaceae	Eria coffeicolor Kraenzl.		Herb	No	NE	No	No
Agrostophyllum inflatum Ormerod	Orchidaceae			Herb	No	NE	No	No
Alatiliparis speculifera (J.J.Sm.) Szlach. & Marg.	Orchidaceae	Liparis speculifera J.J.Sm., Platystyliparis speculifera (J.J.Sm.) Marg.		Herb	No	NE	No	No
Anoectochilus flavescens Blume	Orchidaceae	Cystopus flavescens (Blume) Kuntze, Odontochilus flavescens (Blume) Blume		Geophyte	No	NE	2	No
Appendicula congenera Blume	Orchidaceae	Podochilus congenerus (Blume) Schltr.		Epiphyte	No	NE	2	No
Appendicula imbricata J.J.Sm.	Orchidaceae			Epiphyte	No	NE	2	No
Bulbophyllum ardjunense J.J.Sm.	Orchidaceae			Epiphyte	No	NE	2	No
Bulbophyllum capilligerum J.J.Sm.	Orchidaceae			Epiphyte	No	NE	2	No
Bulbophyllum declinatum Cavestro & R.Wibawa	Orchidaceae			Epiphyte	No	NE	2	No
Bulbophyllum gomphreniflorum J.J.Sm.	Orchidaceae			Epiphyte	No	NE	2	No
Bulbophyllum hamatipes J.J.Sm.	Orchidaceae	Bulbophyllum winckelii J.J.Sm.		Epiphyte	Yes	NE	2	No
Bulbophyllum hydrophilum J.J.Sm.	Orchidaceae			Epiphyte	No	NE	2	No
Bulbophyllum igneum J.J.Sm.	Orchidaceae			Epiphyte	No	NE	2	No
Bulbophyllum nafisae Cavestro	Orchidaceae			Epiphyte	No	NE	2	No
Bulbophyllum peperomiifolium J.J.Sm.	Orchidaceae			Epiphyte	No	NE	2	No
Bulbophyllum petiolatum J.J.Sm.	Orchidaceae			Epiphyte	No	NE	2	No
Bulbophyllum sarcoscapum Teijsm. & Binn.	Orchidaceae			Epiphyte	No	NE	2	No
Bulbophyllum semperflorens J.J.Sm.	Orchidaceae			Epiphyte	Yes	NE	2	No
Bulbophyllum triadenium (Lindl.) Rchb.f.	Orchidaceae	Epigeneium triadenium (Lindl.) Summerh., Sarcopodium triadenium Lindl., Phyllorkis triadenia (Lindl.) Kuntze		Epiphyte	No	NE	2	No
Bulbophyllum vittatum Teijsm. & Binn.	Orchidaceae	Phyllorkis vittata (Teijsm. & Binn.) Kuntze		Epiphyte	No	NE	2	No
Calanthe × albolilacina J.J.Sm.	Orchidaceae			Geophyte	No	NE	2	No
Calanthe ecallosa J.J.Sm.	Orchidaceae	Styloglossum ecallosum (J.J.Sm.) T.Yukawa & P.J.Cribb		Geophyte	No	EN	2	No
Calanthe × subhamata J.J.Sm.	Orchidaceae			Geophyte	No	NE	2	No
Calanthe × varians J.J.Sm.	Orchidaceae			Geophyte	No	NE	2	No
Ceratostylis anjasmorensis J.J.Wood & J.B.Comber	Orchidaceae			Epiphyte	No	NE	2	No
Ceratostylis backeri J.J.Sm.	Orchidaceae			Epiphyte	No	NE	2	No
Ceratostylis capitata Zoll. & Moritzi	Orchidaceae			Epiphyte	Yes	NE	2	No
Ceratostylis latifolia Blume	Orchidaceae		Ki Pait	Epiphyte	No	NE	2	No
Ceratostylis simplex Blume	Orchidaceae			Epiphyte	No	NE	2	No
Cheirostylis javanica J.J.Sm.	Orchidaceae		Lintring Maja	Geophyte	No	NE	2	No
Cleisostoma montanum (J.J.Sm.) Garay	Orchidaceae	Sarcanthus montanus J.J.Sm.		Epiphyte	No	NE	2	No
Corybas acutus J.Dransf. & J.B.Comber	Orchidaceae	Calcearia acuta (J.Dransf. & J.B.Comber) M.A.Clem. & D.L.Jones		Geophyte	No	NE	2	No
Corybas imperatorius (J.J.Sm.) Schltr.	Orchidaceae	Corysanthes imperatoria J.J.Sm.		Geophyte	No	NE	2	No
Corybas praetermissus J.Dransf. & J.B.Comber	Orchidaceae	Calcearia praetermissa (J.Dransf. & J.B.Comber) M.A.Clem. & D.L.Jones		Geophyte	No	NE	2	No
Corybas umbrosus J.Dransf. & J.B.Comber	Orchidaceae	Calcearia umbrosa (J.Dransf. & J.B.Comber) M.A.Clem. & D.L.Jones		Geophyte	No	NE	2	No
Corybas vinosus (J.J.Sm.) Schltr.	Orchidaceae	Calcearia vinosa (J.J.Sm.) M.A.Clem. & D.L.Jones, Corysanthes vinosa J.J.Sm.		Geophyte	No	NE	2	No
Crepidium christinae Marg. & Szlach.	Orchidaceae			Geophyte	No	NE	2	No
Crepidium cupreum (J.J.Sm.) Marg. & Szlach.	Orchidaceae	Malaxis cuprea (J.J.Sm.) Bakh.f., Microstylis cuprea J.J.Sm.		Geophyte	No	NE	2	No
Crepidium flavescens Blume	Orchidaceae	Malaxis crepidium Bakh.f., Malaxis flavescens (Blume) Ames, Microstylis flavescens (Blume) Lindl.		Geophyte	No	NE	2	No
Crepidium humeratum (J.J.Sm.) Marg. & Szlach.	Orchidaceae	Malaxis humerata (J.J.Sm.) Bakh.f., Microstylis humerata J.J.Sm.		Geophyte	No	NE	2	No
Crepidium junghuhnii (J.J.Sm.) Szlach.	Orchidaceae	Malaxis junghuhnii (J.J.Sm.) Ames, Microstylis junghuhnii J.J.Sm.		Geophyte	No	NE	2	No
Crepidium lobatocallosum (J.J.Sm.) Szlach.	Orchidaceae	Malaxis lobatocallosa (J.J.Sm.) Bakh.f., Microstylis lobatocallosa J.J.Sm.		Geophyte	No	NE	2	No
Crepidium purpureonervosum (J.J.Sm.) Szlach.	Orchidaceae	Malaxis purpureonervosa (J.J.Sm.) Bakh.f., Microstylis purpureonervosa J.J.Sm.		Geophyte	No	NE	2	No
Crepidium ridleyi (J.J.Sm.) Szlach.	Orchidaceae	Malaxis ridleyi (J.J.Sm.) Bakh.f., Microstylis ridleyi J.J.Sm.		Geophyte	No	NE	2	No
Crepidium sagittatum (J.J.Sm.) Szlach.	Orchidaceae	Malaxis sagittata (J.J.Sm.) Ames, Microstylis sagittata J.J.Sm.		Geophyte	No	NE	2	No
Crepidium tenggerense (J.J.Sm.) M.A.Clem. & D.L.Jones	Orchidaceae	Fingardia tenggerensis (J.J.Sm.) Szlach., Malaxis tenggerensis (J.J.Sm.) Bakh.f., Microstylis tenggerensis J.J.Sm.		Geophyte	No	NE	2	No
Crepidium tjiwideiense (J.J.Sm.) Szlach.	Orchidaceae	Malaxis tjiwideiensis (J.J.Sm.) Bakh.f., Microstylis tjiwideiensis J.J.Sm.		Geophyte	No	NE	2	No
Cryptostylis filiformis Blume	Orchidaceae	Zosterostylis filiformis (Blume) Miq.		Herb	No	NE	2	No
Cystorchis marginata Blume	Orchidaceae			Geophyte	No	NE	2	No
Dendrobium arjunoense (J.J.Wood & J.B.Comber) Schuit. & Peter B.Adams	Orchidaceae	Epigeneium arjunoense J.J.Wood & J.B.Comber		Epiphyte	No	NE	No	No
Dendrobium atavus J.J.Sm.	Orchidaceae			Epiphyte	Yes	NE	2	No
Dendrobium calopogon Rchb.f.	Orchidaceae	Callista calopogon (Rchb.f.) Kuntze, Desmotrichum calopogon (Rchb.f.) Kraenzl., Ephemerantha calopogon (Rchb.f.) P.F.Hunt & Summerh., Flickingeria calopogon (Rchb.f.) A.D.Hawkes		Epiphyte	No	NE	No	No
Dendrobium capra J.J.Sm.	Orchidaceae	Cepobaculum capra (J.J.Sm.) M.A.Clem. & D.L.Jones		Epiphyte	Yes	EN	2	No
Dendrobium cyatopoides J.J.Sm.	Orchidaceae			Epiphyte	No	NE	No	No
Dendrobium elongatum (Blume) Lindl.	Orchidaceae	Desmotrichum elongatum Blume, Epigeneium elongatum (Blume) Summerh., Epigeneium triflorum var. elongatum (Blume) J.B.Comber, Katherinea elongata (Blume) A.D.Hawkes, Sarcopodium elongatum (Blume) Rolfe		Epiphyte	Yes	NE	2	No
Dendrobium esuriens Rchb.f.	Orchidaceae			Epiphyte	No	NE	No	No
Dendrobium integrilabium J.J.Sm.	Orchidaceae	Desmotrichum integrilabium (J.J.Sm.) A.D.Hawkes, Ephemerantha integrilabia (J.J.Sm.) P.F.Hunt & Summerh., Flickingeria integrilabia (J.J.Sm.) A.D.Hawkes		Epiphyte	No	NE	No	No
Dendrobium jacobsonii J.J.Sm.	Orchidaceae	Pedilonum jacobsonii (J.J.Sm.) Rauschert		Epiphyte	Yes	NE	2	No
Dendrobium montanum J.J.Sm.	Orchidaceae	Anisopetala montana (J.J.Sm.) M.A.Clem.		Epiphyte	Yes	NE	2	No
Dendrobium noesae J.J.Sm.	Orchidaceae	Diplocaulobium noesae (J.J.Sm.) J.B.Comber		Epiphyte	No	NE	No	No
Dendrobium ochroleucum Teijsm. & Binn.	Orchidaceae	Callista ochroleuca (Teijsm. & Binn.) Kuntze		Epiphyte	No	NE	No	No
Dendrobium prianganense J.J.Wood & J.B.Comber	Orchidaceae			Epiphyte	No	NE	2	No
Dendrobium puncticulosum J.J.Sm.	Orchidaceae	Ephemerantha puncticulosa (J.J.Sm.) P.F.Hunt & Summerh., Flickingeria puncticulosa (J.J.Sm.) J.J.Wood		Epiphyte	No	NE	No	No
Dendrobium stellare Dauncey	Orchidaceae			Epiphyte	No	NE	2	No
Dendrobium thyrsodes Rchb.f.	Orchidaceae	Callista thyrsodes (Rchb.f.) Kuntze		Epiphyte	No	NE	2	No
Dendrochilum abbreviatum Blume	Orchidaceae	Acoridium abbreviatum (Blume) Rolfe, Liparis abbreviata (Blume) N.E.Br., Platyclinis abbreviata (Blume) Benth. ex Hemsl.		Epiphyte	Yes	NE	2	No
Dendrochilum brachyotum Rchb.f.	Orchidaceae	Acoridium brachyotum (Rchb.f.) Rolfe, Platyclinis brachyota (Rchb.f.) Hemsl.		Epiphyte	No	NE	2	No
Dendrochilum spathaceum Rchb.f.	Orchidaceae			Epiphyte	Yes	NE	2	No
Dendrochilum zollingeri Miq.	Orchidaceae	Dendrochilum cobolbine Rchb.f.		Epiphyte	No	NE	2	No
Dipodium javanicum P.O'Byrne	Orchidaceae			Epiphyte	No	NE	2	No
Eulophia javanica J.J.Sm.	Orchidaceae			Geophyte	No	NE	2	No
Gastrodia abscondita J.J.Sm.	Orchidaceae	Demorchis abscondita (J.J.Sm.) M.A.Clem. & D.L.Jones		Geophyte	No	NE	2	No
Gastrodia crispa J.J.Sm.	Orchidaceae	Demorchis crispa (J.J.Sm.) M.A.Clem. & D.L.Jones		Geophyte	No	NE	2	No
Gastrodia selabintanensis Tsukaya & A.Hidayat	Orchidaceae	Demorchis selabintanensis (Tsukaya & A.Hidayat) M.A.Clem. & D.L.Jones		Geophyte	No	NE	2	No
Goodyera maurevertii Blume	Orchidaceae	Epipactis maurevertii (Blume) A.A.Eaton, Physurus maurevertii (Blume) Miq.		Geophyte	No	NE	2	No
Habenaria backeri J.J.Sm.	Orchidaceae			Geophyte	No	NE	2	No
Habenaria bantamensis J.J.Sm.	Orchidaceae			Geophyte	No	NE	2	No
Habenaria horsfieldiana Kraenzl.	Orchidaceae			Geophyte	No	NE	2	No
Habenaria javanica Kraenzl.	Orchidaceae			Geophyte	No	NE	2	No
Habenaria loerzingii J.J.Sm.	Orchidaceae			Geophyte	No	NE	2	No
Habenaria parvipetala J.J.Sm.	Orchidaceae	Pecteilis parvipetala (J.J.Sm.) M.A.Clem. & D.L.Jones, Plantaginorchis parvipetala (J.J.Sm.) Szlach.		Geophyte	No	NE	2	No
Habenaria zollingeri Rchb.f.	Orchidaceae	Habenaria undatifolia Ormerod & Juswara, Habenaria undulata (J.J.Sm.) J.J.Sm., Pecteilis undulata (J.J.Sm.) Schltr., Platanthera undulata J.J.Sm.		Geophyte	No	NE	2	No
Hetaeria lamellata Blume	Orchidaceae	Rhomboda lameliata (Blume) Miq.		Herb	No	NE	2	No
Liparis bilobulata J.J.Sm.	Orchidaceae	Platystyliparis bilobulata (J.J.Sm.) Marg.		Epiphyte	No	NE	2	No
Liparis bleyi J.J.Sm.	Orchidaceae			Epiphyte	No	NE	2	No
Liparis decurrens (Blume) Rchb.f. ex Ridl.	Orchidaceae	Cestichis decurrens (Blume) Pfitzer, Leptorkis decurrens (Blume) Kuntze, Malaxis decurrens Blume, Microstylis decurrens (Blume) Miq., Platystyliparis decurrens (Blume) Marg., Platystylis alata Blume ex Ridl., Platystylis decurrens (Blume) Lindl., Stichorkis decurrens (Blume) Pfitzer.		Epiphyte	No	NE	2	No
Liparis javanica J.J.Sm.	Orchidaceae			Epiphyte	No	NE	2	No
Liparis lauterbachii Schltr.	Orchidaceae			Epiphyte	No	NE	2	No
Liparis prianganensis J.J.Sm.	Orchidaceae	Diteilis prianganensis (J.J.Sm.) M.A.Clem. & D.L.Jones		Epiphyte	No	NE	2	No
Liparis tradescantiifolia (Blume) Lindl.	Orchidaceae	Leptorkis tradescantiifolia (Blume) Kuntze, Malaxis tradescantiifolia Blume		Epiphyte	No	NE	2	No
Microsaccus ramosus J.J.Sm.	Orchidaceae			Epiphyte	No	NE	2	No
Nervilia beumeei J.J.Sm.	Orchidaceae			Geophyte	No	NE	2	No
Nervilia winckelii J.J.Sm.	Orchidaceae			Geophyte	No	NE	2	No
Oberonia aureolabris D.L.Geiger	Orchidaceae			Epiphyte	No	NE	2	No
Oberonia cirrhifera J.J.Sm.	Orchidaceae			Epiphyte	No	NE	2	No
Oberonia valetoniana J.J.Sm.	Orchidaceae			Epiphyte	No	NE	2	No
Oberonia zimmermanniana J.J.Sm.	Orchidaceae			Epiphyte	No	NE	2	No
Odontochilus glaber (Blume) T.Yukawa	Orchidaceae	Anoectochilus glaber (Blume) Miq., Myrmechis glabra Blume, Myrmechis grandiflora (Lindl.) Ormerod, Rhamphidia grandiflora Lindl.		Geophyte	No	NE	2	No
Paphiopedilum agusii Cavestro	Orchidaceae	Paphiopedilum agusii f. alboviride O.Gruss, Cavestro & G.Benk		Herb	No	NE	1	No
Paphiopedilum glaucophyllum J.J.Sm.	Orchidaceae	Cordula glaucophylla (J.J.Sm.) Rolfe, Cypripedium glaucophyllum (J.J.Sm.) Mast., Paphiopedilum glaucophyllum f. flavoviride Braem, Paphiopedilum moquetteanum f. flavoviride (Braem) Braem & Chiron, Paphiopedilum victoriaregina subsp. glaucophyllum (J.J.Sm.) M.W.Wood		Herb	Yes	EN	1	Yes
Paphiopedilum moquetteanum (J.J.Sm.) Fowlie	Orchidaceae	Paphiopedilum victoriaregina var. moquetteanum (J.J.Sm.) M.W.Wood		Herb	Yes	NE	2	No
Pennilabium aurantiacum J.J.Sm.	Orchidaceae			Epiphyte	No	NE	2	No
Peristylus djampangensis J.J.Sm.	Orchidaceae			Geophyte	No	NE	2	No
Peristylus latilobus J.J.Sm.	Orchidaceae			Geophyte	No	NE	2	No
Phreatia acuminata J.J.Sm.	Orchidaceae			Epiphyte	No	NE	2	No
Phreatia subsaccata J.J.Sm.	Orchidaceae			Epiphyte	No	NE	2	No
Pseudovanilla affinis (J.J.Sm.) Garay	Orchidaceae	Galeola affinis J.J.Sm.	Cikal Halung	Geophyte	No	EN	2	No
Robiquetia forbesii (Ridl.) Kocyan & Schuit.	Orchidaceae	Malleola forbesii (Ridl.) J.J.Sm., Sarcanthus forbesii Ridl.		Epiphyte	No	NE	2	No
Robiquetia kawakamii (J.J.Sm.) Kocyan & Schuit.	Orchidaceae	Malleola kawakamii (J.J.Sm.) J.J.Sm. & Schltr., Saccolabium kawakamii J.J.Sm.		Epiphyte	No	NE	2	No
Robiquetia sphingoides (J.J.Sm.) Kocyan & Schuit.	Orchidaceae	Malleola sphingoides J.J.Sm.		Epiphyte	No	NE	2	No
Saccolabiopsis bakhuizenii J.J.Sm.	Orchidaceae			Epiphyte	No	NE	2	No
Saccolabium rantii J.J.Sm.	Orchidaceae			Epiphyte	No	NE	2	No
Saccolabium sigmoideum J.J.Sm.	Orchidaceae			Epiphyte	No	NE	2	No
Silvorchis colorata J.J.Sm.	Orchidaceae			Geophyte	No	NE	2	No
Stigmatodactylus javanicus Schltr. & J.J.Sm.	Orchidaceae	Pantlingia javanica (Schltr. & J.J.Sm.) Rauschert		Geophyte	No	NE	2	No
Taeniophyllum aurantiacum J.J.Sm.	Orchidaceae			Epiphyte	No	NE	2	No
Taeniophyllum bakhuizenii J.J.Sm.	Orchidaceae			Epiphyte	No	NE	2	No
Taeniophyllum biloculare J.J.Sm.	Orchidaceae			Epiphyte	No	NE	2	No
Taeniophyllum biocellatum J.J.Sm.	Orchidaceae			Epiphyte	No	NE	2	No
Taeniophyllum calyptrochilum J.J.Sm.	Orchidaceae			Epiphyte	No	NE	2	No
Taeniophyllum djampangense J.J.Sm.	Orchidaceae			Epiphyte	No	NE	2	No
Taeniophyllum doctersii J.J.Sm.	Orchidaceae			Epiphyte	No	NE	2	No
Taeniophyllum mamilliferum J.J.Sm.	Orchidaceae			Epiphyte	No	NE	2	No
Taeniophyllum pantjarense J.J.Sm.	Orchidaceae			Epiphyte	No	NE	2	No
Taeniophyllum papillosum (J.J.Sm.) Kocyan & Schuit.	Orchidaceae	Microtatorchis papillosa		Epiphyte	No	NE	2	No
Taeniophyllum radiatum J.J.Sm.	Orchidaceae			Epiphyte	No	NE	2	No
Taeniophyllum reijnvaanae J.J.Sm.	Orchidaceae			Epiphyte	No	NE	2	No
Taeniophyllum rostellatum J.J.Sm.	Orchidaceae			Epiphyte	No	NE	2	No
Taeniophyllum steenisii (J.J.Sm.) Kocyan & Schuit.	Orchidaceae	Microtatorchis steenisii		Epiphyte	No	NE	2	No
Taeniophyllum tenerrimum J.J.Sm.	Orchidaceae			Epiphyte	No	NE	2	No
Thelasis javanica J.J.Sm.	Orchidaceae	Oxyanthera javanica (J.J.Sm.) Schltr.		Epiphyte	No	NE	2	No
Thrixspermum angustifolium (Blume) Rchb.f.	Orchidaceae	Aerides angustifolia (Blume) Lindl., Dendrocolla angustifolia Blume, Sarcochilus angustifolius (Blume) Rchb.f.		Epiphyte	No	NE	2	No
Thrixspermum conigerum J.J.Sm.	Orchidaceae			Epiphyte	No	NE	2	No
Thrixspermum javanicum J.J.Sm.	Orchidaceae			Epiphyte	No	NE	2	No
Thrixspermum patens J.J.Sm.	Orchidaceae			Epiphyte	No	NE	2	No
Thrixspermum purpurascens (Blume) Rchb.f.	Orchidaceae	Aerides purpurascens (Blume) Lindl., Dendrocolla purpurascens Blume, Sarcochilus purpurascens (Blume) Rchb.f.		Epiphyte	Yes	NE	2	No
Thrixspermum roseum J.J.Sm.	Orchidaceae			Epiphyte	No	NE	2	No
Trichoglottis biglandulosa (Blume) Kocyan & Schuit.	Orchidaceae	Ceratochilus biglandulosus Blume, Gastrochilus biglandulosus (Blume) Kuntze		Epiphyte	No	NE	2	No
Trichoglottis rigida Blume	Orchidaceae	Sarcanthus rigidus (Blume) J.J.Sm., Sarcanthus uniflorus J.J.Sm.		Epiphyte	Yes	NE	2	No
Trichoglottis tricostata J.J.Sm.	Orchidaceae			Epiphyte	Yes	NE	2	No
Vrydagzynea uncinata Blume	Orchidaceae	Hetaeria uncinata (Blume) Miq.		Geophyte	No	NE	2	No
Zeuxine tjiampeana J.J.Sm.	Orchidaceae			Geophyte	No	NE	2	No
Pandanus multifurcatus Fagerl.	Pandanaceae		Pandan Sirih	Tree	Yes	NE	No	No
Pandanus stenophyllus Kurz	Pandanaceae	Pandanus nitidus (Miq.) Kurz, Freycinetia nitida Miq.	Sarengseng, Krengseng, Pandan Jingkang	Tree	No	NE	No	No
Pandanus oviger Martelli ex Koord.	Pandanaceae			Tree	No	NE	No	No
Pandanus spinistigmaticus Fagerl.	Pandanaceae		Cangkunang	Tree	No	NE	No	No
Ternstroemia houtsoortiana Pierre	Pentaphylacaceae	Ternstroemia macrocarpa Scheff.		Tree	No	NE	No	No
Eurya rigida Choisy	Pentaphyllaceae			Tree	No	NE	No	No
Glochidion flavidum Kurz ex Teijsm. & Binn.	Phyllanthaceae	Diasperus flavidus (Kurz ex Teijsm. & Binn.) Kuntze, Phyllanthus flavidus (Kurz ex Teijsm. & Binn.) Müll.Arg.		Shrub	No	NE	No	No
Glochidion gracilentum (Müll.Arg.) Boerl.	Phyllanthaceae	Diasperus gracilentus (Müll.Arg.) Kuntze, Phyllanthus gracilentus Müll.Arg.		Tree	No	NE	No	No
Glochidion muelleri Briq.	Phyllanthaceae			Tree	No	NE	No	No
Glochidion oligotrichum (Müll.Arg.) Boerl.	Phyllanthaceae	Diasperus oligotrichus (Müll.Arg.) Kuntze, Phyllanthus oligotrichus Müll.Arg.		Tree	No	NE	No	No
Glochidion prinoides S.Moore	Phyllanthaceae			Tree	No	NE	No	No
Glochidion reinwardtii (Müll.Arg.) Boerl.	Phyllanthaceae	Diasperus reinwardtii (Müll.Arg.) Kuntze, Phyllanthus reinwardtii Müll.Arg.		Tree	No	NE	No	No
Glochidion rufoglaucum (Müll.Arg.) Boerl.	Phyllanthaceae	Diasperus rufoglaucus (Müll.Arg.) Kuntze, Phyllanthus rufoglaucus Müll.Arg.		Tree	No	NE	No	No
Glochidion semicordatum (Müll.Arg.) Boerl.	Phyllanthaceae	Diasperus semicordatus (Müll.Arg.) Kuntze, Phyllanthus semicordatus Müll.Arg.		Tree	No	NE	No	No
Phyllanthus cyrtophylloides Müll.Arg.	Phyllanthaceae	Diasperus cyrtophyllodes (Müll.Arg.) Kuntze		Shrub	No	NE	No	No
Phyllanthus hasskarlianus Müll.Arg.	Phyllanthaceae	Agyneia multiflora Hassk., Diasperus hasskarlianus (Müll.Arg.) Kuntze		Shrub	No	NE	No	No
Phyllanthus muriculatus J.J.Sm.	Phyllanthaceae			Shrub	No	NE	No	No
Phyllanthus nitidulus Müll.Arg.	Phyllanthaceae	Diasperus nitidulus (Müll.Arg.) Kuntze		Shrub	No	NE	No	No
Phyllanthus rhabdocarpus Müll.Arg.	Phyllanthaceae	Diasperus rhabdocarpus (Müll.Arg.) Kuntze		Shrub	No	NE	No	No
Phyllanthus subobscurus Müll.Arg.	Phyllanthaceae	Diasperus subobscurus (Müll.Arg.) Kuntze		Shrub	No	NE	No	No
Peperomia gedehana C.DC.	Piperaceae			Herb	No	NE	No	No
Peperomia hallieri C.DC.	Piperaceae			Herb	No	NE	No	No
Peperomia hirticaulis C.DC.	Piperaceae			Herb	No	NE	No	No
Peperomia junghuhniana Miq.	Piperaceae			Herb	No	NE	No	No
Peperomia kravangensis Miq.	Piperaceae			Herb	No	NE	No	No
Peperomia kuhliana Miq.	Piperaceae			Herb	No	NE	No	No
Peperomia nervosovenosa (Blume) Miq.	Piperaceae	Micropiper nervosovenosum (Blume) Miq., Piper nervosovenosum Blume		Herb	No	NE	No	No
Peperomia pangerangoana C.DC.	Piperaceae			Herb	No	NE	No	No
Peperomia parvibractea C.DC.	Piperaceae			Herb	No	NE	No	No
Peperomia tjibodasana C.DC.	Piperaceae			Herb	No	NE	No	No
Piper brevifolium C.DC.	Piperaceae			Vines	No	NE	No	No
Piper crassum Blume	Piperaceae			Vines	No	NE	No	No
Piper fragiliforme C.DC.	Piperaceae			Vines	No	NE	No	No
Piper gracilipes C.DC.	Piperaceae		Camentring	Vines	No	NE	No	No
Piper krintjingense C.DC.	Piperaceae			Vines	No	NE	No	No
Piper lateoblongum S.Moore	Piperaceae			Vines	No	NE	No	No
Piper maculatum Blume	Piperaceae	Chavica maculata (Blume) Miq.		Vines	No	NE	No	No
Piper mucronulatum Blume	Piperaceae			Vines	No	NE	No	No
Piper nagelii C.DC.	Piperaceae			Vines	No	NE	No	No
Piper nigroramum C.DC.	Piperaceae			Vines	No	NE	No	No
Piper nudispicuum C.DC.	Piperaceae			Vines	No	NE	No	No
Piper pantjarense C.DC.	Piperaceae			Vines	No	NE	No	No
Piper puberulispicum C.DC.	Piperaceae			Vines	No	NE	No	No
Piper rindu C.DC.	Piperaceae			Vines	No	NE	No	No
Piper zollingeri C.DC.	Piperaceae			Vines	No	NE	No	No
Plantago hasskarlii Decne.	Plantaginaceae	Plantago rubens Hassk.		Herb	No	NE	No	No
Plantago incisa Hassk.	Plantaginaceae			Herb	No	NE	No	No
Agrostis clemensiorum Bor	Poaceae			Graminoid	No	NE	No	No
Bambusa jacobsii Widjaja	Poaceae			Graminoid	Yes	NE	No	No
Bromus sundaicus Ohwi	Poaceae			Graminoid	No	NE	No	No
Digitaria eminens (Steud.) Backer	Poaceae	Digitaria elytroblephara Miq., Panicum elytroblepharum Steud. ex Fern.Vill., Panicum eminens Steud.		Herb	No	NE	No	No
Dinochloa matmat S.Dransf. & Widjaja	Poaceae		Pring Met Met	Graminoid	Yes	NE	No	No
Iseilema javanicum Ohwi & Veldkamp	Poaceae			Graminoid	No	NE	No	No
Microstegium rufispicum (Steud.) A.Camus	Poaceae	Andropogon rufispicus Steud., Eulalia rufispica (Steud.) Kuntze , Pogonatherum rufispicum (Steud.) Roberty , Pollinia rufispica (Steud.) Hack.		Graminoid	No	NE	No	No
Microstegium steenisii Jansen	Poaceae			Graminoid	No	NE	No	No
Rytidosperma javanicum (Ohwi ex Veldkamp) H.P.Linder	Poaceae	Danthonia javanica Ohwi ex Veldkamp		Graminoid	No	NE	No	No
Schizostachyum aequiramosum Widjaja	Poaceae			Graminoid	No	NE	No	No
Cladopus javanicus M.Kato & Hambali	Podostemaceae			Hydrophyte	No	NE	No	No
Dryopteris devriesei	Polypodiaceae			Fern	No	NE	No	No
Dryopteris herbacea Alderw.	Polypodiaceae			Fern	No	NE	No	No
Grammitis livida (Mett.) Christenh.	Polypodiaceae	Polypodium lividum Mett., Tomophyllum lividum (Mett.) Parris		Fern	No	NE	No	No
Grammitis nana Fée	Polypodiaceae	Oreogrammitis nana (Fée) Parris		Fern	No	NE	No	No
Lastreopsis subsparsa (Alderw.) Tindale	Polypodiaceae	Dryopteris subsparsa Alderw.		Fern	Yes	NE	No	No
Polystichum vulcanicum T.Moore	Polypodiaceae	Aspidium vulcanicum Blume		Fern	No	NE	No	No
Tectaria blumeana (Regel) C.V.Morton	Polypodiaceae	Aspidium grammatosorus Salomon, Grammatosorus blumeanus Regel		Fern	No	NE	No	No
Tectaria filisquamata Holttum	Polypodiaceae			Fern	No	NE	No	No
Tectaria macrota Holttum	Polypodiaceae			Fern	No	NE	No	No
Tectaria microlepis Holttum	Polypodiaceae			Fern	No	NE	No	No
Ardisia arborea Koord. & Valeton	Primulaceae		Penjalinan	Tree	No	NE	No	No
Ardisia sublanceolata Hochr.	Primulaceae			Tree	No	NE	No	No
Embelia clusiifolia Miq.	Primulaceae	Ribesiodes clusiifolium (Miq.) Kuntze		Vines	No	NE	No	No
Embelia cyrtobotrya Miq.	Primulaceae			Vines	No	NE	No	No
Embelia racemosa (Hassk.) Hassk. ex Scheff.	Primulaceae	Ribesiodes racemosum (Hassk.) Kuntze, Samara racemosa Hassk.	Kecembang	Vines	No	NE	No	No
Embelia zollingeri Mez	Primulaceae			Tree	No	NE	No	No
Maesa blumei D.Don	Primulaceae	Baeobotrys lanceolata Blume	Ki Piit Burit	Tree	No	NE	No	No
Maesa brachybotrya Miq.	Primulaceae			Tree	No	NE	No	No
Maesa cordifolia Miq.	Primulaceae		Suru Ayam	Tree	No	NE	No	No
Maesa forbesii Mez	Primulaceae			Tree	No	NE	No	No
Maesa grandifolia Miq.	Primulaceae			Tree	No	NE	No	No
Maesa hirtella Miq.	Primulaceae			Tree	No	NE	No	No
Maesa reinwardtii Blume ex Scheff.	Primulaceae			Tree	No	NE	No	No
Maesa virgata (Blume) A.DC.	Primulaceae	Baeobotrys virgata Blume	Ki Piit	Tree	No	NE	No	No
Antrophyum simulans Alderw.	Pteridaceae			Fern	No	NE	No	No
Pteris heterophlebia Kunze	Pteridaceae	Campteria heterophlebia T.Moore		Fern	No	NE	No	No
Pteris junghuhnii (Reinw.) Baker	Pteridaceae			Fern	No	NE	No	No
Drypetes teysmannii (Hassk.) Bakh.f. & Steenis	Putranjivaceae	Cyclostemon serratus Blume, Cyclostemon teysmannii Müll.Arg., Dodecastemon teysmannii Hassk., Drypetes serrata (Blume) Pax & K.Hoffm., Hemicyclia serrata (Blume) J.J.Sm., Pycnosandra serrata (Blume) Blume		Tree	No	NE	No	No
Rafflesia horsfieldii R.Br.	Rafflesiaceae	Rafflesia patma Blume		Parasite	Yes	NE	No	Yes
Rafflesia zollingeriana Koord.	Rafflesiaceae			Parasite	Yes	NE	No	Yes
Clematis korthalsii H.Eichler	Ranunculaceae	Clematis coriacea Korth.		Vines	No	NE	No	No
Ranunculus prolifer Reinw. ex de Vriese	Ranunculaceae			Herb	Yes	NE	No	No
Alchemilla villosa Jungh.	Rosaceae	Alchemilla dendroidea Zoll. & Moritzi		Shrub	No	NE	No	No
Argostemma coenosciadicum Suringar	Rubiaceae			Herb	No	NE	No	No
Argostemma laevigatum Benn.	Rubiaceae			Herb	No	NE	No	No
Argostemma pauciflorum Blume ex DC.	Rubiaceae			Herb	No	NE	No	No
Benkara miquelii (Koord. & Valeton) Ridsdale	Rubiaceae	Randia miquelii Koord. & Valeton		Tree	No	NE	No	No
Canthium fraternum Miq.	Rubiaceae			Shrub	No	NE	No	No
Canthium lasianthoides Miq.	Rubiaceae			Shrub	No	NE	No	No
Canthium scandens Blume	Rubiaceae	Plectronia scandens (Blume) Koord. & Valeton	Wido Sari	Shrub	No	NE	No	No
Canthium violaceum Zoll. & Moritzi	Rubiaceae			Shrub	No	NE	No	No
Chassalia nannochlamys (Bakh.f.) A.P.Davis	Rubiaceae	Cephaelis nannochlamys Bakh.f.		Shrub	No	NE	No	No
Coffea horsfieldiana Miq.	Rubiaceae	Psilanthus horsfieldianus (Miq.) J.F.Leroy		Shrub	No	DD	No	No
Coffea madurensis Teijsm. & Binn. ex Koord.	Rubiaceae	Psilanthus madurensis (Teijsm. & Binn. ex Koord.) J.F.Leroy	Kayu Tohlong, Tohlongan	Shrub	No	DD	No	No
Coprosma sundana Miq.	Rubiaceae	Coprosma myrtifolia Noronha		Shrub	No	NE	No	No
Coptophyllum fulvum (Zoll. & Moritzi) Bakh.f.	Rubiaceae	Argostemma fulvum Zoll. & Moritzi, Coptophyllum pilosum Miq., Pomazota fulva (Zoll. & Moritzi) Bakh.f., Pomazota pilosa (Miq.) Bremek.	Api	Herb	No	NE	No	No
Exallage macrophylla (Zoll. & Moritzi) Bremek.	Rubiaceae	Hedyotis iodoneura Miq., Metabolos macrophyllus Zoll. & Moritzi, Oldenlandia iodoneura (Miq.) Kuntze		Herb	No	NE	No	No
Galium cuspidulatum Miq.	Rubiaceae			Herb	No	NE	No	No
Galium junghuhnianum Miq.	Rubiaceae			Herb	No	NE	No	No
Gynochthodes polyneura (Miq.) Razafim. & B.Bremer	Rubiaceae	Morinda polyneura Miq.		Tree	No	NE	No	No
Hypobathrum parviflorum Miq.	Rubiaceae			Shrub	No	NE	No	No
Ixora backeri Bremek.	Rubiaceae			Shrub	No	NE	No	No
Ixora coralloraphis Bremek.	Rubiaceae			Shrub	No	NE	No	No
Ixora dorgelonis Bremek.	Rubiaceae		Tabur Bini	Shrub	No	NE	No	No
Ixora forbesii Bremek.	Rubiaceae			Shrub	No	NE	No	No
Ixora princeps G.Nicholson	Rubiaceae			Shrub	No	NE	No	No
Ixora rosacea Perr.	Rubiaceae			Shrub	No	NE	No	No
Ixora smeruensis Bremek.	Rubiaceae			Shrub	No	NE	No	No
Ixora tengerensis Bremek.	Rubiaceae			Shrub	No	NE	No	No
Ixora zollingeriana Bremek.	Rubiaceae			Shrub	No	NE	No	No
Lasianthus iteophyllus Miq.	Rubiaceae			Shrub	No	NE	No	No
Lasianthus rufus (Korth.) Miq.	Rubiaceae	Mephitidia rufa Korth., Nonatelia rufa (Korth.) Kuntze		Shrub	No	NE	No	No
Mussaenda acuminata Blume	Rubiaceae		Kingkilaban	Tree	No	NE	No	No
Mycetia obovata (Miq.) Kuntze	Rubiaceae	Adenosacme obovata Miq.		Shrub	No	NE	No	No
Oldenlandia nudiflora Thunb.	Rubiaceae		Gelang Air	Herb	No	NE	No	No
Ophiorrhiza affinis Zoll. & Moritzi	Rubiaceae			Herb	No	NE	No	No
Ophiorrhiza anonyma Valeton	Rubiaceae			Herb	No	NE	No	No
Ophiorrhiza cryptantha Zoll. & Moritzi	Rubiaceae			Herb	No	NE	No	No
Ophiorrhiza densiflora Valeton	Rubiaceae			Herb	No	NE	No	No
Ophiorrhiza inconspicua Miq.	Rubiaceae			Herb	No	NE	No	No
Ophiorrhiza korthalsiana Miq.	Rubiaceae			Herb	No	NE	No	No
Ophiorrhiza latifolia Miq.	Rubiaceae			Herb	No	NE	No	No
Ophiorrhiza pseudoinconspicua Hochr.	Rubiaceae			Herb	No	NE	No	No
Pavetta acutifolia Reinw. ex Korth.	Rubiaceae			Shrub	No	NE	No	No
Pavetta backeri Bremek.	Rubiaceae			Shrub	No	NE	No	No
Pavetta pauciflora Blume ex DC.	Rubiaceae			Shrub	No	NE	No	No
Pavetta subulata Teijsm. & Binn.	Rubiaceae		Soka Putih	Shrub	No	NE	No	No
Pavetta subvelutina Miq.	Rubiaceae	Ixora subvelutina (Miq.) Kuntze	Kanyere, Bambulan Pujan	Shrub	No	NE	No	No
Psychotria argentata Korth.	Rubiaceae	Grumilea argentata (Korth.) Miq., Uragoga argentata (Korth.) Kuntze		Shrub	Yes	NE	No	No
Psychotria intrudens Miq.	Rubiaceae			Shrub	Yes	NE	No	No
Psychotria obscura Zoll. & Moritzi	Rubiaceae			Shrub	No	NE	No	No
Psychotria warongloaensis Hochr.	Rubiaceae			Shrub	No	NE	No	No
Rubia clematidifolia Blume ex Decne.	Rubiaceae			Herb	No	NE	No	No
Saprosma dispar Hassk.	Rubiaceae		Kahitutan Kai	Shrub	No	NE	No	No
Saprosma fruticosa Blume	Rubiaceae		Kibodas	Shrub	No	NE	No	No
Spermacoce mitracarpoides Miq.	Rubiaceae	Borreria mitracarpoides (Miq.) Koord.	Huru Walang	Herb	No	NE	No	No
Spermacoce zollingeriana (Miq.) Boerl.	Rubiaceae	Bigelovia zollingeriana Miq.		Herb	No	NE	No	No
Urophyllum porphyraceum (Mart. ex Rosenthal) Baill.	Rubiaceae	Wallichia porphyracea Mart. ex Rosenthal		Tree	No	NE	No	No
Wendlandia fulva Cowan	Rubiaceae			Tree	No	NE	No	No
Wendlandia junghuhniana Miq.	Rubiaceae			Tree	No	NE	No	No
Zanthoxylum backeri (Bakh.f.) T.G.Hartley	Rutaceae	Fagara backeri Bakh.f.		Vines	No	NE	No	No
Alectryon kangeanensis Leenh.	Sapindaceae			Tree	No	NE	No	No
Palaquium njatoh Burck	Sapotaceae			Tree	No	NE	No	No
Palaquium tjipetirense H.J.Lam	Sapotaceae	Croixia tjipetirensis (H.J.Lam) Baehni		Tree	No	NE	No	No
Schisandra elongata (Blume) Baill.	Schisandraceae	Sphaerostema elongatum Blume		Vines	Yes	NE	No	No
Selaginella rothertii Alderw.	Selaginellaceae			Fern	No	NE	No	No
Selaginella subalpina Alderw.	Selaginellaceae		Paku Rane Badag	Fern	No	NE	No	No
Selaginella subspinulosa Spring	Selaginellaceae			Fern	No	NE	No	No
Selaginella zollingeriana Spring	Selaginellaceae			Fern	No	NE	No	No
Smilax gigantocarpa Koord.	Smilacaceae			Vines	No	NE	No	No
Smilax klotzschii Kunth	Smilacaceae			Vines	No	NE	No	No
Smilax micrantha Blume	Smilacaceae	Heterosmilax micrantha (Blume) Bakh.f.		Vines	No	NE	No	No
Smilax nageliana A.DC.	Smilacaceae			Vines	No	NE	No	No
Stylidium inconspicuum Slooten	Stylidiaceae			Herb	No	NE	No	No
Symplocos costata (Blume) Choisy ex Zoll.	Symplocaceae	Dicalix costatus Blume, Symplocos arcuata Brand, Symplocos sericea Koord. & Valeton	Ki Gledog	Tree	Yes	VU	No	No
Symplocos junghuhnii Koord.	Symplocaceae			Tree	No	EN	No	No
Dendrocnide contracta (Blume) Chew	Urticaceae	Laportea contracta, Urtica contracta	Pulus Besar	Tree	No	NE	No	No
Elatostema abangense Amshoff	Urticaceae			Herb	No	NE	No	No
Elatostema gracile Hassk.	Urticaceae	Procris gracilis		Herb	No	NE	No	No
Elatostema hirsutum Miq.	Urticaceae	Procris hirsuta		Herb	No	NE	No	No
Elatostema maculatum (Poir.) Gaudich.	Urticaceae	Boehmeria maculata (Poir.) Pers., Procris maculata Poir.		Herb	No	NE	No	No
Elatostema nigrescens Miq.	Urticaceae			Herb	No	NE	No	No
Elatostema ulmifolium Miq.	Urticaceae			Herb	No	NE	No	No
Laportea laxiflora Wedd.	Urticaceae	Urticastrum laxiflorum (Wedd.) Kuntze		Herb	No	NE	No	No
Maoutia odontophylla (Miq.) Miq.	Urticaceae	Maoutia aspera Wedd., Boehmeria odontophylla Miq.	Wali Angin	Shrub	No	NE	No	No
Pilea leucophaea (Blume) Blume	Urticaceae	Adicea leucophaea (Blume) Kuntze, Urtica leucophaea Blume	Pohpohan	Herb	No	NE	No	No
Pouzolzia cordata Benn.	Urticaceae			Tree	No	NE	No	No
Viola javanica W.Becker	Violaceae	Viola japonica Korth.		Herb	No	NE	No	No
Cissus heteroma Turcz.	Vitaceae			Vines	No	NE	No	No
Cissus heterophylla Poir.	Vitaceae	Cissus elegans K.Koch		Vines	No	NE	No	No
Cissus heterotoma Turcz.	Vitaceae			Vines	No	NE	No	No
Cissus koordersii (Backer) Amshoff	Vitaceae	Vitis koordersii	Tikek Balung, Ojod, Sangkal Balong	Vines	No	NE	No	No
Cissus macrophylla Jungh.	Vitaceae			Vines	No	NE	No	No
Cissus peltata Turcz.	Vitaceae			Vines	No	NE	No	No
Cissus pubinervis Blume	Vitaceae			Vines	No	NE	No	No
Cissus quadricornuta (Miq.) Hochr.	Vitaceae	Vitis quadricornuta Miq.		Vines	No	NE	No	No
Alpinia ludwigiana R.M.Sm.	Zingiberaceae	Alpinia blumei K.Schum., Hellenia bracteata Blume		Geophyte	No	DD	No	No
Amomum hochreutineri Valeton	Zingiberaceae			Geophyte	Yes	LC	No	No
Curcuma colorata Valeton	Zingiberaceae		Tis, Tinggang, Tema Labak, Temu Ketek	Geophyte	No	EN	No	No
Curcuma euchroma Valeton	Zingiberaceae	Amomum zerumbet J.Koenig, Curcuma officinalis Salisb., Curcuma zerumbet Roxb., Erndlia subpersonata Giseke	Kunir Batok, Temu Prit, Temu Lati, Temu Ketek, Temu Giring, Temu Glenjeh, Temu Ladi, Kunir Kebo, Temu Kebo	Geophyte	No	DD	No	No
Etlingera heyneana (Valeton) R.M.Sm.	Zingiberaceae	Amomum heyneanum (Valeton) Bakh.f., Nicolaia heyneana Valeton, Phaeomeria heyneana (Valeton) Burkill		Geophyte	No	EX	No	No
Etlingera walang (Blume) R.M.Sm.	Zingiberaceae	Achasma walang (Blume) Valeton, Alpinia walang (Blume) D.Dietr., Amomum glaberrimum (Zoll. & Moritzi) Benth. & Hook.f. ex B.D.Jacks., Amomum walang (Blume) Valeton, Cardamomum glaberrimum (Zoll. & Moritzi) Kuntze, Cardamomum walang (Blume) Kuntze, Donacodes walang Blume, Elettaria glaberrima Zoll. & Moritzi, Elettaria walang (Blume) Miq., Hornstedtia walang (Blume) Koord.Schum.	Walang	Geophyte	No	DD	No	No
Globba maculata Blume	Zingiberaceae			Herb	No	CR	No	No
Hedychium hasseltii Blume	Zingiberaceae	Gandasulium hasseltii (Blume) Kuntze, Gandasulium simile (Blume) Kuntze, Hedychium simile Blume	Kakapolan	Epiphyte	Yes	CR	No	No
Hedychium horsfieldii R.Br. ex Wall.	Zingiberaceae	Brachychilum horsfieldii (R.Br. ex Wall.) Petersen, Gandasulium horsfieldii (R.Br. ex Wall.) Kuntze, Hedychium microchilum Ridl.		Epiphyte	Yes	VU	No	No
Hedychium intermedium Blume	Zingiberaceae	Gandasulium intermedium (Blume) Kuntze	Walang	Geophyte	No	DD	No	No
Hornstedtia minuta (Blume) K.Schum.	Zingiberaceae	Alpinia minuta (Blume) D.Dietr., Cardamomum minutum (Blume) Kuntze, Elettaria minuta Blume	Ela	Geophyte	No	NE	No	No
Wurfbainia blumeana (Valeton) Skornick. & A.D.Poulsen	Zingiberaceae	Amomum blumeanum Valeton		Geophyte	No	EN	No	No
Zingiber inflexum Blume	Zingiberaceae		Tongtak, Pesut	Geophyte	Yes	DD	No	No
Zingiber macrocephalum (Zoll.) K.Schum.	Zingiberaceae	Cardamomum macrocephalum (Zoll.) Kuntze, Donacodes macrocephala Zoll., Elettaria macrocephala (Zoll.) Miq.		Geophyte	No	CR	No	No
Zingiber neglectum Valeton	Zingiberaceae		Tongtak, Belacatoa	Geophyte	Yes	LC	No	No
Zingiber vanlithianum Koord.	Zingiberaceae			Geophyte	No	DD	No	No
